# Supplementary material for: Improvement in the Biosynthesis of Antioxidant-Active Metabolites in In Vitro Cultures of Isatis tinctoria (Brassicaceae) by Biotechnological Methods/Elicitation and Precursor Feeding
Source: Antioxidants (Basel). 2023 May 17;12(5):1111. doi: 10.3390/antiox12051111 (PMC10215496; doi:10.3390/antiox12051111)
Supplement: Supplementary file 1 [file antioxidants-12-01111-s001.zip]

Archive with 1 entries (1 files):
- antioxidants-2367314-supplementary.pdf
